# Supplementary material for: Oral Anticoagulant Discontinuation and Its Predictors in Patients with Atrial Fibrillation
Source: J Clin Med. 2022 Oct 12;11(20):6022. doi: 10.3390/jcm11206022 (PMC9605276; doi:10.3390/jcm11206022)
Supplement: Supplementary file 1 [file jcm-11-06022-s001.zip]

Archive with 1 entries (1 files):
- jcm-1948158-supplementary.pdf
